# Supplementary material for: Efficacy of a 6-Week Home-Based Online Supervised Exercise Program Conducted During COVID-19 in Patients With Post Percutaneous Coronary Intervention: A Single-Blind Randomized Controlled Trial
Source: Front Cardiovasc Med. 2022 Apr 7;9:853376. doi: 10.3389/fcvm.2022.853376 (PMC9021490; doi:10.3389/fcvm.2022.853376)
Supplement: Supplementary file 1 [file Table_1.XLSX]

## Sheet: Demographic characteristics
Group 1=SG;2=CG	Age	Gender 1=mal;2=femal	Risk factor	Occupation 1=full time; 2=retirement	Diploma 1=lower than high school; 2=high school; 3=bachelor's degree and above	Antihypertensive 1=yes, 2=no	Hypoglycemic 1=yes, 2=no	BMI
1	63	1	0	2	2	1	1	22.52
1	61	2	2	2	2	1	2	22.6
1	75	1	2	2	3	1	2	24.91
1	70	2	0	2	2	2	2	24.77
1	72	1	1	2	3	1	2	23.78
1	62	2	2	2	2	1	2	23.62
1	44	1	2	1	2	1	2	28.03
1	60	1	3	2	1	1	2	22.89
1	71	1	2	2	2	2	2	22.49
1	66	1	3	2	1	1	1	24.44
1	58	1	2	1	1	1	1	28.06
1	59	1	2	2	3	2	1	18.51
1	73	2	1	2	1	1	1	28.89
1	63	1	3	2	1	1	1	28.37
1	71	1	3	2	2	1	1	26.06
1	64	1	3	2	1	1	2	20.28
1	65	1	2	2	1	2	2	21.45
1	65	1	1	1	1	2	2	25.21
1	78	1	1	2	1	1	2	20.05
1	65	2	2	2	2	1	2	18.37
1	66	2	3	2	1	1	1	30.43
1	52	2	0	1	2	2	2	21.09
1	57	1	1	1	2	2	2	26.51
1	64	1	3	2	1	1	1	29.22
1	54	1	2	2	2	1	2	20.76
1	77	2	2	2	1	1	2	28.44
1	65	1	1	2	1	1	2	32.83
1	65	1	3	2	1	1	1	25.39
1	81	2	3	2	3	1	1	27.06
1	71	1	2	2	3	1	2	23
1	55	1	1	1	3	2	1	24.16
1	51	1	1	1	3	2	2	24.91
1	66	1	0	2	3	2	2	24.28
1	69	1	1	2	3	2	2	22.76
1	63	1	2	2	2	2	2	26.49
1	80	1	1	2	1	1	2	20.72
1	83	2	3	2	1	1	1	31.47
1	69	1	1	2	1	2	2	22.76
1	67	1	2	2	1	2	2	26.49
1	62	1	0	2	1	1	2	22.28
1	67	1	2	2	1	1	2	28.27
1	69	1	4	2	3	1	1	22.86
1	65	1	2	1	2	1	1	22.5
1	75	2	0	2	1	1	2	21
1	38	2	1	1	3	1	2	19
1	63	1	2	1	2	2	1	31.64
1	67	2	2	1	2	2	1	23.01
1	66	2	2	2	2	1	2	22.3
1	62	1	3	1	1	1	1	29.2
1	70	2	3	2	1	1	2	23.08
2	73	2	1	2	2	2	2	20.2
2	72	2	1	2	1	1	2	21.08
2	59	2	2	2	1	1	2	26.49
2	68	1	2	2	1	1	2	22.68
2	66	1	3	2	1	1	2	23.32
2	60	1	2	2	3	1	2	24.16
2	69	1	2	2	2	1	2	25.61
2	73	1	1	2	3	1	2	29
2	58	1	2	1	2	2	1	21.88
2	76	1	1	2	3	1	2	24.01
2	69	2	1	2	2	2	2	23.05
2	51	1	4	1	3	2	2	27.55
2	66	1	2	2	1	2	2	22.86
2	55	2	2	1	3	1	1	26.04
2	78	1	2	2	2	1	2	26.2
2	68	1	2	2	1	1	2	18.73
2	78	1	3	2	1	1	2	27.9
2	71	2	3	2	2	1	2	29.38
2	56	1	1	1	3	1	1	22.15
2	69	2	2	2	2	1	2	24.64
2	82	1	1	2	2	2	2	22.72
2	63	1	3	2	2	1	2	24.51
2	75	1	2	2	3	2	2	20.28
2	75	1	2	2	3	1	1	25.53
2	63	2	3	2	1	1	1	19.83
2	67	2	3	2	1	1	1	25.12
2	64	1	2	2	2	1	1	24.86
2	55	1	3	1	3	1	2	25.51
2	58	1	3	2	2	1	2	25.26
2	77	1	2	2	2	1	2	27.97
2	73	1	3	2	1	1	1	26.71
2	63	2	1	2	1	1	2	18.37
2	56	1	2	1	3	1	1	28.7
2	55	1	2	1	2	2	2	25.31
2	80	1	2	2	2	1	1	25.26
2	59	1	1	1	2	2	1	25.02
2	69	1	1	2	1	1	1	28.73
2	70	2	2	2	1	2	2	24.8
2	67	1	1	2	1	1	2	19.92
2	69	1	1	2	3	1	2	21.5
2	67	1	2	2	1	1	2	22.84
2	66	1	2	2	1	1	1	25.39
2	73	1	0	2	2	1	1	22.2
2	76	1	2	2	2	1	1	26.78
2	71	2	2	2	1	1	2	26.67
2	79	1	2	2	2	1	2	24.98
2	75	1	2	2	1	1	2	27.74
2	69	2	2	2	1	1	2	27.8
2	73	1	3	2	3	1	2	28.5
2	63	1	3	2	2	1	2	25.26

## Sheet: Questionnaires
SG	baseline			2W			6W			2W-baseline			6W-baseline			6W-baseline			CG	baseline			2W			6W			2W-baseline			6W-baseline			6W-baseline
	ESE	GSLTPAQ		ESE	GSLTPAQ		ESE	GSLTPAQ		ESE	GSLTPAQ		ESE	GSLTPAQ		ESE	GSLTPAQ			ESE	GSLTPAQ		ESE	GSLTPAQ		ESE	GSLTPAQ		ESE	GSLTPAQ		ESE	GSLTPAQ		ESE	GSLTPAQ
1	61	12		74	21		68	21		13	9		7	9		-6	0		1	74	21		71	15		79	18		-3	-6		5	-3		8	3
2	85	21		58	21		65	90		-27	0		-20	69		7	69		2	66	21		51	15		56	12		-15	-6		-10	-9		5	-3
3	68	21		58	21		58	21		-10	0		-10	0		0	0		3	17	21		85	15		35	12		68	-6		18	-9		-50	-3
4	17	9		52	18		65	21		35	9		48	12		13	3		4	40	21		84	21		41	21		44	0		1	0		-43	0
5	43	21		69	21		55	21		26	0		12	0		-14	0		5	46	63		23	21		64	21		-23	-42		18	-42		41	0
6	36	6		40	21		58	63		4	15		22	57		18	42		6	44	6		54	21		62	15		10	15		18	9		8	-6
7	54	0		80	63		59	21		26	63		5	21		-21	-42		7	70	0		66	9		59	9		-4	9		-11	9		-7	0
8	46	21		53	21		65	63		7	0		19	42		12	42		8	64	21		77	21		68	0		13	0		4	-21		-9	-21
9	32	12		52	21		61	21		20	9		29	9		9	0		9	57	21		60	21		53	27		3	0		-4	6		-7	6
10	49	9		68	12		68	15		19	3		19	6		0	3		10	68	6		65	9		68	21		-3	3		0	15		3	12
11	85	0		58	21		60	18		-27	21		-25	18		2	-3		11	55	21		38	21		62	12		-17	0		7	-9		24	-9
12	49	21		55	21		55	51		6	0		6	30		0	30		12	51	21		64	21		55	15		13	0		4	-6		-9	-6
13	64	21		73	21		58	21		9	0		-6	0		-15	0		13	57	21		56	21		61	21		-1	0		4	0		5	0
14	53	21		65	21		50	21		12	0		-3	0		-15	0		14	58	21		68	6		35	9		10	-15		-23	-12		-33	3
15	21	0		64	21		69	21		43	21		48	21		5	0		15	68	21		51	21		68	21		-17	0		0	0		17	0
16	50	21		74	18		50	21		24	-3		0	0		-24	3		16	43	21		68	12		45	9		25	-9		2	-12		-23	-3
17	56	21		53	21		85	15		-3	0		29	-6		32	-6		17	84	6		65	9		80	9		-19	3		-4	3		15	0
18	85	63		66	42		52	21		-19	-21		-33	-42		-14	-21		18	51	21		40	15		50	21		-11	-6		-1	0		10	6
19	68	12		67	15		74	21		-1	3		6	9		7	6		19	70	21		85	21		79	21		15	0		9	0		-6	0
20	69	21		68	21		53	21		-1	0		-16	0		-15	0		20	37	21		85	21		56	21		48	0		19	0		-29	0
21	35	0		62	30		69	21		27	30		34	21		7	-9		21	57	21		37	21		70	21		-20	0		13	0		33	0
22	39	0		48	18		58	27		9	18		19	27		10	9		22	54	14		49	21		55	21		-5	7		1	7		6	0
23	47	6		61	21		54	21		14	15		7	15		-7	0		23	45	21		39	21		57	15		-6	0		12	-6		18	-6
24	17	0		73	15		67	0		56	15		50	0		-6	-15		24	66	9		64	21		65	21		-2	12		-1	12		1	0
25	58	6		59	21		52	15		1	15		-6	9		-7	-6		25	36	0		54	21		51	15		18	21		15	15		-3	-6
26	54	42		73	21		65	21		19	-21		11	-21		-8	0		26	52	21		68	21		47	0		16	0		-5	-21		-21	-21
27	40	21		36	21		63	21		-4	0		23	0		27	0		27	72	0		64	21		62	9		-8	21		-10	9		-2	-12
28	60	9		68	21		56	21		8	12		-4	12		-12	0		28	42	12		52	21		50	6		10	9		8	-6		-2	-15
29	68	0		46	21		70	9		-22	21		2	9		24	-12		29	56	9		77	21		57	21		21	12		1	12		-20	0
30	68	21		51	21		55	21		-17	0		-13	0		4	0		30	64	21		68	21		66	21		4	0		2	0		-2	0
31	52	21		70	15		52	21		18	-6		0	0		-18	6		31	68	21		61	9		65	21		-7	-12		-3	0		4	12
32	44	21		42	21		57	9		-2	0		13	-12		15	-12		32	47	21		52	21		49	21		5	0		2	0		-3	0
33	51	9		70	21		85	21		19	12		34	12		15	0		33	66	14		45	21		68	21		-21	7		2	7		23	0
34	67	21		45	21		60	63		-22	0		-7	42		15	42		34	41	21		67	21		34	12		26	0		-7	-9		-33	-9
35	51	21		43	21		51	21		-8	0		0	0		8	0		35	63	9		70	0		36	0		7	-9		-27	-9		-34	0
36	60	9		68	21		81	21		8	12		21	12		13	0		36	66	21		41	21		55	21		-25	0		-11	0		14	0
37	48	9		37	21		70	15		-11	12		22	6		33	-6		37	39	15		68	12		61	21		29	-3		22	6		-7	9
38	67	21		68	21		65	21		1	0		-2	0		-3	0		38	50	21		58	21		60	21		8	0		10	0		2	0
39	51	21		72	21		83	21		21	0		32	0		11	0		39	64	21		51	12		65	57		-13	-9		1	36		14	45
40	62	0		72	21		59	21		10	21		-3	21		-13	0		40	64	15		45	12		65	21		-19	-3		1	6		20	9
41	63	21		61	21		83	18		-2	0		20	-3		22	-3		41	37	21		60	12		82	21		23	-9		45	0		22	9
42	63	21		85	21		60	21		22	0		-3	0		-25	0		42	67	0		42	14		40	21		-25	14		-27	21		-2	7
43	51	21		73	21		74	21		22	0		23	0		1	0		43	66	12		65	27		82	27		-1	15		16	15		17	0
44	62	0		45	15		51	15		-17	15		-11	15		6	0		44	51	12		68	21		53	18		17	9		2	6		-15	-3
45	60	9		51	21		68	36		-9	12		8	27		17	15		45	32	12		41	21		68	18		9	9		36	6		27	-3
46	68	0		68	18		65	21		0	18		-3	21		-3	3		46	61	15		49	6		62	6		-12	-9		1	-9		13	0
47	68	0		46	15		76	3		-22	15		8	3		30	-12		47	55	21		68	13		78	15		13	-8		23	-6		10	2
48-6w drop	62	18		66	21		66	21		4	3		4	3		0	0		48	53	21		46	15		65	21		-7	-6		12	0		19	6
49-2w drop	66	15		66	20		66	20		0	5		0	5		0	0		49-6w drop	66	9		68	9		68	9		2	0		2	0		0	0
50-2w drop	69	21		69	12		69	12		0	-9		0	-9		0	0		50-2w drop	58	15		58	15		58	15		0	0		0	0		0	0

## Sheet: Motor function
	Baseline															6W															6W-baseline
	B-SBP	B-DBP	B-HR	B-b-RPE	B-l-RPE	WD	A-SBP	A-DBP	A-HR	A-b-RPE	A-l-RPE	TUG	30-STS	HG		B-SBP	B-DBP	B-HR	B-b-RPE	B-l-RPE	WD	A-SBP	A-DBP	A-HR	A-b-RPE	A-l-RPE	TUG	30-STS	HG		B-SBP	B-DBP	B-HR	B-b-RPE	B-l-RPE	WD	A-SBP	A-DBP	A-HR	A-b-RPE	A-l-RPE	TUG	30-STS	HG
1	130	92	97	0	0	430	154	92	103	3	3	11.5	5	28.47		134	96	97	0	0	486	163	95	95	3	3	10.05	7	28.47		4	4	0	0	0	56	9	3	-8	0	0	-1.45	2	0
2	120	57	64	0	0	495.6	150	55	71	3	3	8.04	14	16.43		129	70	88	0	0	550	156	103	109	4	4	7.43	15	17.37		9	13	24	0	0	54.4	6	48	38	1	1	-0.61	1	0.94
3	126	75	79	0	0	475	154	77	89	4	4	10.48	16	31.03		115	69	93	0	0	531	134	59	102	3	3	8.33	18	24.9		-11	-6	14	0	0	56	-20	-18	13	-1	-1	-2.15	2	-6.13
4	141	82	69	0	0	450	168	91	72	5	4	13.91	7	16.03		141	82	69	0	0	500	168	91	72	4	4	12	12	16.03		0	0	0	0	0	50	0	0	0	-1	0	-1.91	5	0
5	125	85	65	0	0	483	137	70	72	4	4	9.1	13	40.5		116	75	66	0	0	540	144	76	83	5	3	8.42	18	45.38		-9	-10	1	0	0	57	7	6	11	1	-1	-0.68	5	4.88
6	104	61	64	0	0	433.8	118	71	73	4	5	9	15	21.77		113	70	63	0.5	0.5	481.2	141	75	64	4	4	9.53	33	23.63		9	9	-1	0.5	0.5	47.4	23	4	-9	0	-1	0.53	18	1.86
7	125	74	75	0	0	439	149	86	85	3	4	7.59	7	43.87		116	74	73	0	0	465	134	79	79	3	4	7.59	10	43.87		-9	0	-2	0	0	26	-15	-7	-6	0	0	0	3	0
8	103	77	96	0	0	493.4	144	86	99	5	4	7.27	18	31.83		108	62	75	0	0	543	128	74	100	3	3	7.22	22	28.13		5	-15	-21	0	0	49.6	-16	-12	1	-2	-1	-0.05	4	-3.7
9	119	61	91	0	0	440	144	88	91	4	4	15.72	12	36.67		148	74	74	0	0	498	173	76	79	3	3	15.72	15	33.3		29	13	-17	0	0	58	29	-12	-12	-1	-1	0	3	-3.37
10	113	72	64	0.5	0.5	447.3	133	73	68	5	5	7.96	9	29.3		126	78	60	0	0	460	140	79	64	3	3	7.96	10	29.37		13	6	-4	-0.5	-0.5	12.7	7	6	-4	-2	-2	0	1	0.07
11	143	80	76	0	0	425	161	92	79	3	3	8.01	14	25.6		136	82	82	0	0	447	165	88	88	4	3	9.53	15	26.4		-7	2	6	0	0	22	4	-4	9	1	0	1.52	1	0.8
12	108	70	67	0	0	587.1	151	74	85	7	5	7.6	19	29.9		125	70	73	0	0	600	156	80	92	4	3	6.68	22	34.3		17	0	6	0	0	12.9	5	6	7	-3	-2	-0.92	3	4.4
13	130	57	65	0	0	415.6	147	56	65	3	3	10.78	13	15.03		138	57	65	0	0	471	147	56	65	3	3	9.9	16	15.03		8	0	0	0	0	55.4	0	0	0	0	0	-0.88	3	0
14	121	69	67	0	0	435.8	144	60	70	4	3	13.4	12	24.23		121	69	67	0	0	480	152	60	81	3	3	9.82	16	28.77		0	0	0	0	0	44.2	8	0	11	-1	0	-3.58	4	4.54
15	145	81	89	0	0	430	172	77	99	4	4	12.77	10	22.53		129	66	61	0	0	486.3	147	68	65	3	3	11.3	13	28.47		-16	-15	-28	0	0	56.3	-25	-9	-34	-1	-1	-1.47	3	5.94
16	145	75	60	0	0	480	169	82	76	3	5	7.74	18	33.63		145	75	60	0	0	536	169	82	76	3	5	7	20	33.63		0	0	0	0	0	56	0	0	0	0	0	-0.74	2	0
17	114	66	67	0	0	451.5	126	64	68	3	3	8.13	10	29		104	61	83	0	0	500	124	61	87	4	3	7.78	12	28.8		-10	-5	16	0	0	48.5	-2	-3	19	1	0	-0.35	2	-0.2
18	124	79	61	0	0	517.5	155	92	66	5	4	9.59	10	38.43		129	90	71	0	0	535.4	146	99	74	3	3	7.99	13	36.77		5	11	10	0	0	17.9	-9	7	8	-2	-1	-1.6	3	-1.66
19	131	73	56	0	0	413.6	148	71	63	3	4	10.62	10	23.73		130	68	56	0	0	495.6	153	73	58	3	5	10.36	10	23.3		-1	-5	0	0	0	82	5	2	-5	0	1	-0.26	0	-0.43
20	125	69	69	0	0	443.6	147	73	75	4	3	9.23	12	19.53		133	78	76	0	0	450	154	75	77	3	3	9.24	13	23.87		8	9	7	0	0	6.4	7	2	2	-1	0	0.01	1	4.34
21	137	55	60	0	0	430	159	78	68	5	5	8.13	12	18.57		107	67	76	0	0	525	133	62	80	3	3	7.69	13	21.53		-30	12	16	0	0	95	-26	-16	12	-2	-2	-0.44	1	2.96
22	103	66	95	1	1	450.8	127	71	97	7	7	11.53	8	6.5		117	76	72	0	0	505	130	69	76	3	3	7.85	21	15.73		14	10	-23	-1	-1	54.2	3	-2	-21	-4	-4	-3.68	13	9.23
23	107	57	95	0	0	420	130	65	82	3	4	8.73	17	34		95	58	76	0	0	558	114	55	78	3	3	9.07	14	34.43		-12	1	-19	0	0	138	-16	-10	-4	0	-1	0.34	-3	0.43
24	118	78	99	3	2	360	142	80	107	8	8	28.42	4	18.17		125	70	71	0	0	420	135	69	73	7	5	25.42	5	18.17		7	-8	-28	-3	-2	60	-7	-11	-34	-1	-3	-3	1	0
25	118	71	69	0	2	471	139	75	73	5	5	9.54	21	37.83		122	73	60	0	0	527.2	127	74	68	3	3	10.17	23	33.23		4	2	-9	0	-2	56.2	-12	-1	-5	-2	-2	0.63	2	-4.6
26	100	65	62	0	0	470.4	121	61	104	5	3	11.96	10	19.33		124	79	85	0	0	526	159	98	102	4	3	8.72	15	26.33		24	14	23	0	0	55.6	38	37	-2	-1	0	-3.24	5	7
27	148	87	68	0	0	453	161	77	66	3	3	8.36	14	30.73		136	80	75	0	0	509	167	93	85	3	4	9.48	16	34.93		-12	-7	7	0	0	56	6	16	19	0	1	1.12	2	4.2
28	156	72	64	0	0	420	184	69	72	3	5	8.9	13	29.13		148	62	56	0	0	498	176	73	74	3	3	8.43	14	35.47		-8	-10	-8	0	0	78	-8	4	2	0	-2	-0.47	1	6.34
29	155	73	66	0	0	458	185	75	73	3	5	16.85	10	17.97		147	71	66	0	0	515	174	70	72	4	4	16.52	10	19.67		-8	-2	0	0	0	57	-11	-5	-1	1	-1	-0.33	0	1.7
30	122	75	88	0.5	0	434.7	135	72	90	3	3	14.54	8	30.27		115	71	68	0	0	480	135	78	80	4	3	12.16	10	36.03		-7	-4	-20	-0.5	0	45.3	0	6	-10	1	0	-2.38	2	5.76
31	127	73	75	0	0	455.6	138	78	74	3	3	9.4	11	31.6		123	74	71	0	0	474.3	152	81	75	3	3	9.13	20	35.57		-4	1	-4	0	0	18.7	14	3	1	0	0	-0.27	9	3.97
32	118	80	77	0	0	429	151	77	95	5	3	10.47	12	22.5		136	79	92	0	0	485	155	89	100	5	6	9.4	10	23.7		18	-1	15	0	0	56	4	12	5	0	3	-1.07	-2	1.2
33	133	73	84	0	0	434	149	77	88	3	3	9.66	10	36.8		133	73	84	0	0	460	149	77	88	3	3	9.66	10	36.8		0	0	0	0	0	26	0	0	0	0	0	0	0	0
34	128	77	67	0	0	471.6	145	66	73	4	3	10.94	14	31.33		111	70	70	0	0	527	145	66	73	3	3	10	17	31.33		-17	-7	3	0	0	55.4	0	0	0	-1	0	-0.94	3	0
35	121	79	81	0	0	413	134	72	84	4	3	10.12	11	25.1		105	69	93	0	0	430	126	69	97	3	3	11.21	10	22.3		-16	-10	12	0	0	17	-8	-3	13	-1	0	1.09	-1	-2.8
36	96	50	61	0	0	432	137	52	64	4	3	11.9	8	26.37		107	62	82	0	0	455	132	67	90	4	3	9.81	13	27.67		11	12	21	0	0	23	-5	15	26	0	0	-2.09	5	1.3
37	113	90	68	0	0	478	131	93	73	5	5	17.08	8	19.33		122	75	68	0	0	334.2	152	71	80	4	4	11.83	13	14.93		9	-15	0	0	0	-143.8	21	-22	7	-1	-1	-5.25	5	-4.4
38	128	77	67	0	0	471.6	145	66	73	4	3	10.94	14	31.33		111	70	70	0	0	530	145	66	73	5	3	10	17	31.33		-17	-7	3	0	0	58.4	0	0	0	1	0	-0.94	3	0
39	121	79	81	0	0	433.2	134	72	84	4	3	10.12	11	25.1		105	69	93	0	0	490	126	69	97	3	4	11.21	10	22.3		-16	-10	12	0	0	56.8	-8	-3	13	-1	1	1.09	-1	-2.8
40	100	67	109	2	0	405	140	73	115	6	3	6.74	13	33.97		108	71	81	0	0	406	189	92	87	3	3	6.6	12	30.37		8	4	-28	-2	0	1	49	19	-28	-3	0	-0.14	-1	-3.6
41	106	68	92	0	0	435.3	130	76	98	3	3	8.86	10	36		127	87	82	0	0	486.3	142	77	89	3	3	7.47	13	32.67		21	19	-10	0	0	51	12	1	-9	0	0	-1.39	3	-3.33
42	155	69	65	0	0.5	416.7	181	77	74	3	3	9.49	13	35.1		145	66	56	0	0	515.4	181	70	77	4	3	7.46	11	41.3		-10	-3	-9	0	-0.5	98.7	0	-7	3	1	0	-2.03	-2	6.2
43	130	64	68	0	0	423	160	68	75	5	3	7.95	12	34.93		129	78	84	0	0	479	169	67	95	3	3	7.74	14	36		-1	14	16	0	0	56	9	-1	20	-2	0	-0.21	2	1.07
44	131	75	67	0	0	360	160	77	75	3	4	12	8	14.47		131	75	67	0	0	381.6	160	77	75	3	4	10.08	13	14.47		0	0	0	0	0	21.6	0	0	0	0	0	-1.92	5	0
45	103	69	73	0	0	425	119	69	86	3	3	9	15	18		103	69	73	0	0	537	119	65	96	3	3	7.38	17	20.07		0	0	0	0	0	112	0	-4	10	0	0	-1.62	2	2.07
46	125	80	93	2	0	496.5	154	95	101	5	3	8.87	16	42.03		129	79	80	0	0	552	151	78	82	3	3	11.01	15	37.27		4	-1	-13	-2	0	55.5	-3	-17	-19	-2	0	2.14	-1	-4.76
47	99	52	88	0	0	446	129	63	89	3	5	10.93	15	11.43		110	52	88	0	0	502	129	63	89	3	5	10.93	15	11.43		11	0	0	0	0	56	0	0	0	0	0	0	0	0
48-6w drop	118	60	69	0.5	0	432	135	68	74	5	3	10.16	10	25		118	60	69	0.5	0	432	135	68	74	5	3	10.16	10	25		0	0	0	0	0	0	0	0	0	0	0	0	0	0
49-2w drop	130	61	75	0	0	425.6	160	72	86	3	3	11.85	13	35		130	61	75	0	0	425.6	160	72	86	3	3	11.85	13	35		0	0	0	0	0	0	0	0	0	0	0	0	0	0
50-2w drop	124	71	76	0	0	440	131	75	89	5	3	12	10	23.52		124	71	76	0	0	440	131	75	89	5	3	12	10	23.52		0	0	0	0	0	0	0	0	0	0	0	0	0	0
Baseline																6W															6W-baseline
	B-SBP	B-DBP	B-HR	B-b-RPE	B-l-RPE	WD	A-SBP	A-DBP	A-HR	A-b-RPE	A-l-RPE	TUG	30-STS	HG		B-SBP	B-DBP	B-HR	B-b-RPE	B-l-RPE	WD	A-SBP	A-DBP	A-HR	A-b-RPE	A-l-RPE	TUG	30-STS	HG		B-SBP	B-DBP	B-HR	B-b-RPE	B-l-RPE	WD	A-SBP	A-DBP	A-HR	A-b-RPE	A-l-RPE	TUG	30-STS	HG
1	140	83	97	0	0	509.7	171	96	110	3	3	8.69	19	26.97		150	77	73	0	0	546	164	81	76	3	3	8.25	16	24.67		10	-6	-24	0	0	36.3	-7	-15	-34	0	0	-0.44	-3	-2.3
2	160	66	79	0	0	438	177	68	85	3	4	9.06	13	16.43		160	70	86	0	0	457	180	60	90	3	3	9.94	7	14.47		0	4	7	0	0	19	3	-8	5	0	-1	0.88	-6	-1.96
3	96	68	71	0	0	427	108	61	70	3	3	12.8	7	21.17		96	68	71	0	0	439	108	61	70	3	3	12.8	7	21.17		0	0	0	0	0	12	0	0	0	0	0	0	0	0
4	102	57	67	0	0	403.3	108	55	69	6	3	12.64	9	29.33		110	56	76	0	0	407	115	73	78	3	3	9.06	19	30.7		8	-1	9	0	0	3.7	7	18	9	-3	0	-3.58	10	1.37
5	99	58	71	0	0	437	132	67	73	4	3	8.26	11	35		110	66	80	0	0	476.6	138	71	77	4	3	8.34	11	36.27		11	8	9	0	0	39.6	6	4	4	0	0	0.08	0	1.27
6	121	74	67	2	2	425	132	75	69	5	5	11.17	12	18.7		113	71	77	0	0	449.6	141	82	83	5	3	10.76	17	19.53		-8	-3	10	-2	-2	24.6	9	7	14	0	-2	-0.41	5	0.83
7	139	64	85	0	0.5	581.4	154	72	95	5	5	9.01	17	23.9		139	64	85	0	0.5	606	154	72	95	5	5	9.01	17	23.9		0	0	0	0	0	24.6	0	0	0	0	0	0	0	0
8	137	60	68	0	0	393	133	61	64	8	8	10.43	6	31.6		137	60	76	0	0	417.6	144	85	88	3	3	9.62	9	32.93		0	0	8	0	0	24.6	11	24	24	-5	-5	-0.81	3	1.33
9	110	65	72	0	0	405	114	60	74	3	3	10.57	16	25		119	72	56	0	0	429.6	134	82	57	3	3	8.38	15	26.5		9	7	-16	0	0	24.6	20	22	-17	0	0	-2.19	-1	1.5
10	134	68	76	0	0	383	140	65	81	4	3	9.14	10	26.2		132	76	79	0	0	415	139	71	79	3	3	9.46	12	31.17		-2	8	3	0	0	32	-1	6	-2	-1	0	0.32	2	4.97
11	110	64	58	2	0.5	421	132	62	56	5	3	11.75	13	25.8		133	75	72	0	0	412	144	72	76	3	3	11.34	13	22.03		23	11	14	-2	-0.5	-9	12	10	20	-2	0	-0.41	0	-3.77
12	117	73	68	0	0	460.8	139	72	69	3	3	8	16	32.63		117	73	68	0	0	479.6	139	72	69	3	3	8	16	32.63		0	0	0	0	0	18.8	0	0	0	0	0	0	0	0
13	118	74	79	0	0	486	124	75	89	3	5	7.89	18	35.8		121	79	68	0	0	497	141	87	75	3	3	8.02	18	36.8		3	5	-11	0	0	11	17	12	-14	0	-2	0.13	0	1
14	104	80	88	0.5	2	439	114	67	85	3	5	9.75	12	20.7		128	93	95	0	0	439	147	94	93	3	3	7.68	16	19.83		24	13	7	-0.5	-2	0	33	27	8	0	-2	-2.07	4	-0.87
15	112	78	80	0	0	441.3	145	81	81	3	3	10.78	10	19.27		146	85	83	0	0	425	158	83	92	5	3	8.39	12	22.43		34	7	3	0	0	-16.3	13	2	11	2	0	-2.39	2	3.16
16	93	54	55	0	0	434	108	47	59	3	5	8.6	15	13.93		93	54	55	0	0	442.2	108	47	59	3	5	8.6	15	13.93		0	0	0	0	0	8.2	0	0	0	0	0	0	0	0
17	162	94	89	0	0	420	174	89	96	3	5	13.56	8	27.2		162	94	89	0	0	444.6	174	89	96	3	5	13.56	8	27.2		0	0	0	0	0	24.6	0	0	0	0	0	0	0	0
18	130	82	74	2	2	465	170	91	76	7	6	14.45	7	19.77		136	88	85	0.5	0	481.8	164	94	77	5	4	13.48	7	24.4		6	6	11	-1.5	-2	16.8	-6	3	1	-2	-2	-0.97	0	4.63
19	132	97	87	0	0	473.1	160	94	84	3	3	7.12	15	36.53		132	97	87	0	0	502.2	160	94	84	3	3	7.12	15	36.53		0	0	0	0	0	29.1	0	0	0	0	0	0	0	0
20	107	67	72	0	0	467	128	66	78	3	4	11.34	11	19.4		105	56	62	0	0	450.7	118	61	68	5	3	8.23	10	22.13		-2	-11	-10	0	0	-16.3	-10	-5	-10	2	-1	-3.11	-1	2.73
21	126	66	70	2	4	422	145	72	75	5	6	17.45	9	17.57		130	67	68	0	0	381.1	143	73	73	4	5	12.31	9	24.9		4	1	-2	-2	-4	-40.9	-2	1	-2	-1	-1	-5.14	0	7.33
22	128	77	79	0	0	450	143	89	82	3	3	10.55	11	17.7		139	83	78	0	0	404	146	82	84	3	3	9.96	11	18		11	6	-1	0	0	-46	3	-7	2	0	0	-0.59	0	0.3
23	118	69	80	0	0	409.8	131	67	93	3	3	11.02	10	24.03		122	65	83	0	0	419	153	67	94	4	4	10.5	9	26.77		4	-4	3	0	0	9.2	22	0	1	1	1	-0.52	-1	2.74
24	141	83	91	0	0	518.7	136	77	98	5	5	9.27	10	26.8		138	85	86	0	0	499.2	172	89	101	4	3	11.25	10	15.47		-3	2	-5	0	0	-19.5	36	12	3	-1	-2	1.98	0	-11.33
25	135	55	64	0	0	419.4	122	59	59	5	5	11.78	9	17.53		130	59	93	0	0	446.8	137	67	105	4	3	8.41	8	19.87		-5	4	29	0	0	27.4	15	8	46	-1	-2	-3.37	-1	2.34
26	124	61	81	0	0	413.6	153	74	86	4	3	9.05	12	12.03		122	62	73	0	0	478	145	60	92	3	3	8.87	11	20		-2	1	-8	0	0	64.4	-8	-14	6	-1	0	-0.18	-1	7.97
27	169	80	82	0.5	0	434	186	74	95	3	3	9.11	12	36.77		110	76	61	0	0	559	129	74	74	5	3	10.11	14	31.47		-59	-4	-21	-0.5	0	125	-57	0	-21	2	0	1	2	-5.3
28	103	72	74	0	0	525.3	134	84	82	3	3	8.24	12	32.9		113	73	94	0	0	586	150	79	115	3	3	7.37	19	37.57		10	1	20	0	0	60.7	16	-5	33	0	0	-0.87	7	4.67
29	139	80	70	0	0	486	170	83	84	5	3	8.43	20	35.5		181	67	97	0	0	358.3	188	62	109	3	3	12.32	7	35.7		42	-13	27	0	0	-127.7	18	-21	25	-2	0	3.89	-13	0.2
30	161	67	71	0	0	406	179	56	76	3	4	11.63	9	37.1		132	83	90	0	0	438.4	149	89	101	5	5	10.91	8	26.03		-29	16	19	0	0	32.4	-30	33	25	2	1	-0.72	-1	-11.07
31	124	71	76	0	0	443	131	75	89	5	3	10.81	8	25.37		116	67	80	0	0	444.1	130	70	78	3	3	8.41	11	16.87		-8	-4	4	0	0	1.1	-1	-5	-11	-2	0	-2.4	3	-8.5
32	113	67	85	0	0	463	132	58	85	3	3	9.06	13	17.53		129	70	77	0	0	446	155	89	81	3	3	8.04	11	22.45		16	3	-8	0	0	-17	23	31	-4	0	0	-1.02	-2	4.92
33	125	81	86	0	0	451.5	142	81	89	3	3	9.24	9	41.93		113	77	83	0	0.5	436	121	76	85	3	4	9.27	9	41.93		-12	-4	-3	0	0.5	-15.5	-21	-5	-4	0	1	0.03	0	0
34	117	85	74	0	0	503.7	144	89	80	3	3	8.97	10	45.7		161	80	55	0	0	528	184	73	54	3	3	8.39	16	22.47		44	-5	-19	0	0	24.3	40	-16	-26	0	0	-0.58	6	-23.23
35	160	81	82	0	0	404.3	194	99	99	5	5	12.66	8	29.17		130	82	64	0	0	441	145	83	68	3	3	6.93	12	44.73		-30	1	-18	0	0	36.7	-49	-16	-31	-2	-2	-5.73	4	15.56
36	150	88	65	0.5	0	421	174	86	77	4	3	7.67	10	44.83		150	88	65	0.5	0	445	174	86	77	4	3	7.67	10	44.83		0	0	0	0	0	24	0	0	0	0	0	0	0	0
37	141	72	74	0	0	403	145	78	84	3	3	10.58	12	43.5		123	70	74	0	0	427	140	73	80	3	4	8.62	11	21.53		-18	-2	0	0	0	24	-5	-5	-4	0	1	-1.96	-1	-21.97
38	103	61	70	0	0	383	127	69	72	3	3	9.6	8	22.47		127	86	59	0	0	531	157	86	63	3	3	6.99	10	33.03		24	25	-11	0	0	148	30	17	-9	0	0	-2.61	2	10.56
39	152	78	67	0	0	528	167	77	76	4	3	8.5	13	29		120	73	71	0	0	506.8	152	76	82	3	4	8.59	10	35.33		-32	-5	4	0	0	-21.2	-15	-1	6	-1	1	0.09	-3	6.33
40	118	60	69	0.5	0	401	135	68	74	5	3	10.46	8	20.5		118	60	69	0.5	0	427	135	68	74	5	3	10.46	8	20.5		0	0	0	0	0	26	0	0	0	0	0	0	0	0
41	104	75	76	0	0	408.3	127	60	80	4	3	9.67	7	39.17		124	82	81	0	0	415.3	149	79	89	4	3	9.53	11	36.93		20	7	5	0	0	7	22	19	9	0	0	-0.14	4	-2.24
42	100	70	94	0	0	393.5	119	76	99	4	3	9.96	11	26.1		122	67	73	0	0	448	139	56	92	3	3	8.84	9	38.07		22	-3	-21	0	0	54.5	20	-20	-7	-1	0	-1.12	-2	11.97
43	102	63	72	0	0	425.6	117	52	74	3	3	12.21	6	23.53		110	74	78	0.5	0	447.7	112	67	74	4	3	11.9	11	28.6		8	11	6	0.5	0	22.1	-5	15	0	1	0	-0.31	5	5.07
44	130	80	72	0	0	435.2	176	85	75	3	3	12.42	8	25.57		129	71	72	0	0	459	129	78	75	4	3	14.46	7	17.6		-1	-9	0	0	0	23.8	-47	-7	0	1	0	2.04	-1	-7.97
45	130	74	90	0.5	0	391.8	124	50	92	3	3	13.72	8	13.6		134	84	81	0	0	416	150	85	85	3	3	8.45	14	24.2		4	10	-9	-0.5	0	24.2	26	35	-7	0	0	-5.27	6	10.6
46	135	56	49	0	0	391	138	52	50	3	5	12.64	11	28.07		127	51	51	2	2	415.6	151	67	67	5	5	13.02	7	27.77		-8	-5	2	2	2	24.6	13	15	17	2	0	0.38	-4	-0.3
47	117	58	66	0	0	414	134	67	66	3	3	12.82	9	20.3		118	60	69	0.5	0	438	135	68	74	5	3	10.46	8	20.5		1	2	3	0.5	0	24	1	1	8	2	0	-2.36	-1	0.2
48	121	74	101	0	0	400.7	125	62	103	4	3	11.37	12	24.7		124	80	75	0	0	427	149	71	83	3	3	8.53	11	25.23		3	6	-26	0	0	26.3	24	9	-20	-1	0	-2.84	-1	0.53
49-6w drop	124	73	77	0	0	404	144	75	89	5	4	11.43	6	22.3		124	73	77	0	0	404	144	75	89	5	4	11.43	6	22.3		0	0	0	0	0	0	0	0	0	0	0	0	0	0
50-2w drop	128	70	97	0	0	381.6	159	75	105	3	3	12.33	10	35.5		128	70	97	0	0	381.6	159	75	105	3	3	12.33	10	35.5		0	0	0	0	0	0	0	0	0	0	0	0	0	0

## Sheet: Lipid profile
	Baseline					6W					6W-baseline						Baseline					6W					6W-baseline
	LDL	HDL	TC	TG		LDL	HDL	TC	TG		LDL	HDL	TC	TG			LDL	HDL	TC	TG		LDL	HDL	TC	TG		LDL	HDL	TC	TG
1	1.67	1.01	3.22	0.9		1.89	1.12	3.75	1.91		0.22	0.11	0.53	1.01		1	0.91	1.4	2.59	0.97		1.57	1.53	3.64	1.09		0.66	0.13	1.05	0.12
2	3.05	1.29	5.09	1.75		3.89	1.65	6.03	2.28		0.84	0.36	0.94	0.53		2	3.75	1.55	5.71	1.43		2.88	1.73	4.95	0.87		-0.87	0.18	-0.76	-0.56
3	1.32	0.88	2.49	0.87		1.27	1.06	2.64	0.89		-0.05	0.18	0.15	0.02		3	2.47	1.2	4.04	1.22		1.55	1.32	5.55	0.47		-0.92	0.12	1.51	-0.75
4	2.1	1.42	3.89	0.65		1.26	1.34	2.96	0.41		-0.84	-0.08	-0.93	-0.24		4	3.06	1.24	4.84	0.93		1.79	1.4	3.54	0.62		-1.27	0.16	-1.3	-0.31
5	3.23	1.04	4.75	2.25		1.32	1.35	3.13	0.71		-1.91	0.31	-1.62	-1.54		5	1.87	1.11	3.43	1.23		1.71	1.29	3.55	1.17		-0.16	0.18	0.12	-0.06
6	4.34	1.09	6.67	2.66		1.96	1.23	3.52	0.95		-2.38	0.14	-3.15	-1.71		6	2.28	1.14	4.12	1.65		1.89	1.29	3.93	1.67		-0.39	0.15	-0.19	0.02
7	1.08	0.73	3.78	8.73		2.74	0.73	4.53	5.96		1.66	0	0.75	-2.77		7	1.32	0.72	2.83	1.74		1	0.79	2.61	1.96		-0.32	0.07	-0.22	0.22
8	2.8	0.97	4.94	4.44		2.69	1.15	4.73	3.13		-0.11	0.18	-0.21	-1.31		8	2.54	0.95	3.94	0.92		1.57	0.94	4.55	0.66		-0.97	-0.01	0.61	-0.26
9	2.43	1.17	3.83	0.78		2.14	1.12	3.65	0.62		-0.29	-0.05	-0.18	-0.16		9	2.08	1.2	3.62	1.2		1.99	1.35	3.86	1.1		-0.09	0.15	0.24	-0.1
10	2.42	0.92	3.94	3.3		1.71	0.92	3.39	2.09		-0.71	0	-0.55	-1.21		10	4.5	1.4	6.56	1.63		2.95	1.73	6.7	0.75		-1.55	0.33	0.14	-0.88
11	3.44	1.08	4.89	1.08		2.43	0.94	3.92	1.12		-1.01	-0.14	-0.97	0.04		11	2.86	1.51	4.9	0.9		2.07	1.85	4.35	0.52		-0.79	0.34	-0.55	-0.38
12	0.59	1.07	1.95	0.64		0.7	1.3	2.46	0.45		0.11	0.23	0.51	-0.19		12	2.24	1.09	3.97	1.65		1.82	1.21	3.63	1.42		-0.42	0.12	-0.34	-0.23
13	1.44	0.82	2.94	2.4		1.41	0.88	3.36	2.68		-0.03	0.06	0.42	0.28		13	2.18	1.49	3.97	0.67		2.22	1.54	4.15	0.91		0.04	0.05	0.18	0.24
14	1.09	0.68	2.22	0.24		1.69	0.82	3.27	1.2		0.6	0.14	1.05	0.96		14	2.55	1.52	4.57	2.07		1.74	1.22	5.55	0.57		-0.81	-0.3	0.98	-1.5
15	1.29	0.59	2.9	2.91		1.69	0.72	3.49	3.24		0.4	0.13	0.59	0.33		15	1.21	0.96	2.76	1.01		0.84	0.8	2.11	0.92		-0.37	-0.16	-0.65	-0.09
16	2.36	1.69	4.41	0.78		2.06	2.56	5.19	1.07		-0.3	0.87	0.78	0.29		16	2.24	1.09	3.97	1.65		1.82	1.21	3.63	1.42		-0.42	0.12	-0.34	-0.23
17	2.05	1.43	3.73	1.08		2.37	1.7	4.55	1.02		0.32	0.27	0.82	-0.06		17	2.01	1.33	3.86	0.88		1.84	1.42	3.85	1.24		-0.17	0.09	-0.01	0.36
18	0.9	1.04	2.23	0.48		0.56	0.85	1.79	0.77		-0.34	-0.19	-0.44	0.29		18	2.08	0.95	3.77	1.58		1.71	1.09	3.53	1.63		-0.37	0.14	-0.24	0.05
19	4.02	0.93	5.71	1.42		1.91	1.34	3.52	0.86		-2.11	0.41	-2.19	-0.56		19	1.01	0.98	2.5	0.66		1.07	1.14	2.91	0.9		0.06	0.16	0.41	0.24
20	1.38	0.89	2.89	1.41		1.73	1.2	3.55	1.4		0.35	0.31	0.66	-0.01		20	3.08	1.7	5.12	0.83		2.45	1.93	4.69	0.49		-0.63	0.23	-0.43	-0.34
21	1.04	1.92	3.35	0.5		2.18	2.02	4.67	0.67		1.14	0.1	1.32	0.17		21	3.12	0.87	4.61	1.03		1.32	0.95	6.58	0.65		-1.8	0.08	1.97	-0.38
22	2.22	1	3.81	1.36		2.25	1.14	4.1	1.56		0.03	0.14	0.29	0.2		22	2.53	0.96	4.29	1.66		1.35	1.04	3.13	1.43		-1.18	0.08	-1.16	-0.23
23	2.41	0.83	3.95	1.11		2.59	0.89	4.22	1.37		0.18	0.06	0.27	0.26		23	1.62	0.95	3.14	1.14		1.39	0.96	2.91	1.25		-0.23	0.01	-0.23	0.11
24	3.33	1.23	4.95	2.04		2.61	1.23	4.49	1.49		-0.72	0	-0.46	-0.55		24	1.65	0.85	3.22	2.84		1.65	0.71	3	2.11		0	-0.14	-0.22	-0.73
25	1.65	1.39	3.47	0.87		1.19	1.23	2.91	0.8		-0.46	-0.16	-0.56	-0.07		25	2.38	1.44	4.3	1.27		2.12	1.5	4.04	1.21		-0.26	0.06	-0.26	-0.06
26	3.27	1.28	5.14	1.11		2.57	1.92	5.01	1		-0.7	0.64	-0.13	-0.11		26	1.89	0.77	3.32	2.8		1.82	0.72	3.22	2.39		-0.07	-0.05	-0.1	-0.41
27	2.07	0.91	3.51	1.3		1.25	1.12	2.9	0.89		-0.82	0.21	-0.61	-0.41		27	1.8	0.93	3.6	4.97		1.84	0.79	3.23	2.72		0.04	-0.14	-0.37	-2.25
28	1.86	1.15	3.38	0.99		1.95	1.08	3.67	1.12		0.09	-0.07	0.29	0.13		28	2.46	0.85	4.11	2.47		-1.07	-0.19	5	-1.47		-3.53	-1.04	0.89	-3.94
29	3.42	0.97	5.08	1.65		1.92	1.3	3.7	1.87		-1.5	0.33	-1.38	0.22		29	0.99	0.95	2.86	0.73		1.52	1.26	3.68	1.84		0.53	0.31	0.82	1.11
30	1.6	1.05	3.11	1.92		1.32	0.99	3.08	1.5		-0.28	-0.06	-0.03	-0.42		30	0.73	1.31	2.69	0.91		1.37	1.41	3.51	1.91		0.64	0.1	0.82	1
31	2.19	0.92	3.75	1.2		2.18	0.91	3.66	1.09		-0.01	-0.01	-0.09	-0.11		31	3.39	1.29	5.04	1.34		2.46	1.46	4.36	0.91		-0.93	0.17	-0.68	-0.43
32	2.56	0.4	5.22	4.65		1.9	0.41	4.12	3.39		-0.66	0.01	-1.1	-1.26		32	1.47	0.98	2.91	1.75		1.64	1.12	3.43	1.68		0.17	0.14	0.52	-0.07
33	1.4	0.95	2.93	1.13		0.99	1.39	3.03	1.15		-0.41	0.44	0.1	0.02		33	4.07	1.08	6.04	3.23		2.26	1.16	3.92	1.46		-1.81	0.08	-2.12	-1.77
34	2.04	0.86	3.73	1.85		0.82	1.15	2.48	0.94		-1.22	0.29	-1.25	-0.91		34	2.19	1.14	3.94	1.28		2.27	1.33	4.28	1.96		0.08	0.19	0.34	0.68
35	2.93	0.82	4.78	2.57		1.66	0.83	3.2	1.8		-1.27	0.01	-1.58	-0.77		35	1.65	0.79	2.99	0.94		1.49	0.92	3.11	1.38		-0.16	0.13	0.12	0.44
36	1.64	1.16	3.21	0.85		1.87	1.32	3.81	1.57		0.23	0.16	0.6	0.72		36	3.25	0.95	4.85	1.78		2.54	1.25	4.43	1.73		-0.71	0.3	-0.42	-0.05
37	1.67	0.8	3.37	2.14		1.75	0.85	3.99	4.1		0.08	0.05	0.62	1.96		37	4.47	1.13	6.27	1.33		2.34	1.36	6.88	0.15		-2.13	0.23	0.61	-1.18
38	2.04	0.86	3.73	1.85		0.82	1.15	2.48	0.94		-1.22	0.29	-1.25	-0.91		38	4.39	1.44	6.81	2.04		3.4	1.91	5.92	1.95		-0.99	0.47	-0.89	-0.09
39	2.93	0.82	4.78	2.57		1.66	0.83	3.2	1.8		-1.27	0.01	-1.58	-0.77		39	1.39	1.16	2.91	0.91		1.36	1.27	3.17	1.25		-0.03	0.11	0.26	0.34
40	1.25	1.15	2.88	1.45		1.41	0.92	3.01	1.04		0.16	-0.23	0.13	-0.41		40	2.01	1.03	3.64	3.54		2.58	0.89	4.6	4		0.57	-0.14	0.96	0.46
41	2.59	0.98	4.22	1.21		1.95	1.13	3.66	1.16		-0.64	0.15	-0.56	-0.05		41	2.47	0.99	4.48	2.63		2.24	1.16	4.35	2.53		-0.23	0.17	-0.13	-0.1
42	1.18	1.25	2.81	0.95		1.35	1.31	3.28	1.09		0.17	0.06	0.47	0.14		42	1.79	0.91	3.36	1.15		1.73	0.94	3.46	1.4		-0.06	0.03	0.1	0.25
43	2.72	1.45	4.97	1.94		1.99	1.54	3.9	0.93		-0.73	0.09	-1.07	-1.01		43	1.8	0.99	3.44	1.41		1.35	1.14	3.21	0.96		-0.45	0.15	-0.23	-0.45
44	1.02	1.64	3.25	0.76		1.34	1.82	3.8	0.9		0.32	0.18	0.55	0.14		44	2.37	1.19	3.93	1.38		2.22	1.37	4.17	1.32		-0.15	0.18	0.24	-0.06
45	3.04	1.61	5.16	0.62		2.68	1.87	5.07	0.71		-0.36	0.26	-0.09	0.09		45	2.04	1.15	3.52	0.76		2.31	1.39	4.31	1.9		0.27	0.24	0.79	1.14
46	2.19	0.82	4.42	4.37		2.14	0.96	4.13	3.32		-0.05	0.14	-0.29	-1.05		46	1.8	1.11	3.38	0.91		1.32	1.35	3.23	1.1		-0.48	0.24	-0.15	0.19
47	2.24	1.09	3.97	1.65		1.82	1.21	3.63	1.42		-0.42	0.12	-0.34	-0.23		47	2.77	0.97	4.43	1.03		1.89	1.05	3.59	0.99		-0.88	0.08	-0.84	-0.04
48-6w drop	3.3	1.8	5.42	0.98		3.3	1.8	5.42	0.98		0	0	0	0		48	2.77	0.97	4.43	1.03		1.89	1.05	3.59	0.99		-0.88	0.08	-0.84	-0.04
49-2w drop	1.5	0.52	2.89	1.97		1.5	0.52	2.89	1.97		0	0	0	0		49-6w drop	2.58	0.89	4.58	1.43		2.58	0.89	4.58	1.43		0	0	0	0
50-2w drop	1.82	0.83	2.68	2.12		1.82	0.83	2.68	2.12		0	0	0	0		50-2w drop	2.69	1.35	3.49	1.69		2.69	1.35	3.49	1.69		0	0	0	0
