# Supplementary material for: Efficacy of a 6-Week Home-Based Online Supervised Exercise Program Conducted During COVID-19 in Patients With Post Percutaneous Coronary Intervention: A Single-Blind Randomized Controlled Trial
Source: Front Cardiovasc Med. 2022 Apr 7;9:853376. doi: 10.3389/fcvm.2022.853376 (PMC9021490; doi:10.3389/fcvm.2022.853376)
Supplement: Supplementary file 3 [file Data_Sheet_1.ZIP]

Archive with 5 entries (4 files):
- supplementary files 3/
- supplementary files 3/English version-Bandura's exercise self-efficacy scale.pdf
- supplementary files 3/Chinese version-Godin Leisure-Time Exercise Questionnaire.pdf
- supplementary files 3/English version-Godin Leisure-Time Exercise Questionnaire.pdf
- supplementary files 3/Chinese version-Bandura's exercise self-efficacy scale.pdf
